# Supplementary material for: Homologous recombination suppresses transgenerational DNA end resection and chromosomal instability in fission yeast
Source: Nucleic Acids Res. 2023 Mar 23;51(7):3205–22. doi: 10.1093/nar/gkad160 (PMC10123110; doi:10.1093/nar/gkad160)
Supplement: gkad160_Supplemental_Files [file gkad160_supplemental_files.zip]

Archive with 4 entries (4 files):
- Movie_S1_rad52_GFP.mp4
- Movie_S2_LacO_LacI.mp4
- Supplementary Figs  14 02 23.pdf
- Tables S1-6 25-11-2022 (CC).xlsx
