# Supplementary material for: Homologous recombination suppresses transgenerational DNA end resection and chromosomal instability in fission yeast
Source: Nucleic Acids Res. 2023 Mar 23;51(7):3205–22. doi: 10.1093/nar/gkad160 (PMC10123110; doi:10.1093/nar/gkad160)
Supplement: gkad160_Supplemental_Files [file gkad160_supplemental_files.zip › Tables S1-6 25-11-2022 (CC).xlsx]

## Sheet: Table S1
Supplementary Table 1: DNA damage sensitive S. pombe gene deletion strains
The Bioneer S. pombe haploid deletion library was screened for mutants conferring sensitivity to MMS (0.005%), bleomycin (0.001%) and CPT (10 μM).
The deletion strains were grown in 96-well format on solid YE6S medium plates and subsequently replica-plated onto the respective drug plates in quadruple spots in duplicate.
Sensitive strains were identified by reduced colony-size on the drug plates after 48 hours at 32°C .
Sensitive strains were confirmed by semi-quantitative spot dilution assay.
Mutant	Name	Drugs			GO term	Human homologues
		MMS	bleo	CPT
SPBC15D4.06		1			Acetyltransferase	NAT8
SPAC56E4.07				1	Acetyltransferase	-
SPAC1039.08		1		1	Acetyltransferase	-
SPAC1783.02c	vps66		1		Acetyltransferase	AGPAT9
SPBC106.07c		1	1		Actyltransferase	FAM210A, FAM210B
SPAC222.12c	atp2	1	1		ATP synthesis
SPBC31F10.15c	atp15	1	1		ATP synthesis	ATP5E
SPBC29A3.10c	atp14			1	ATP synthesis	-
SPBC776.06c		1			Cell polarity	DENND6A, DENND6B
SPAC637.06	gmh1	1	1		Cell wall	-
SPCP1E11.04c	pal1	1	1		Cell wall	YDR348C
SPAC17G8.14c	pck1	1	1		Cell wall	PRKCA/PRKCB/PRKCD/PRKCE/PRKCH/PRKCQ
SPBC32F12.01c	css1	1	1		Cell wall	SMPD2
SPCC645.07	rgf1	1	1	1	Cell wall	ARHGEF3
SPAC1002.03c	gls2	1			Cell wall	GANAB
SPBC342.03	gas4	1			Cell wall	-
SPCC757.12			1		Cell wall	-
SPBC16C6.09	ogm4	1	1	1	Cell wall	OGM4
SPBC342.05	crb2	1	1	1	Checkpoint	53BP1
SPAC20G4.04c	hus1	1	1	1	Checkpoint	HUS1
SPAC694.06c	mrc1	1	1	1	Checkpoint	CLSPN
SPAC1952.07	rad1	1	1	1	Checkpoint	RAD1
SPAC14C4.13	rad17	1	1	1	Checkpoint	RAD17
SPAC9E9.08	rad26	1	1	1	Checkpoint	ATRIP
SPBC216.05	rad3	1	1	1	Checkpoint	ATR
SPAC664.07c	rad9	1	1	1	Checkpoint	RAD9
SPBC660.14	mik1	1			Checkpoint	Wee1
SPCC18B5.11c	cds1	1			Checkpoint	CHK2
SPAC1D4.06c	csk1	1	1	1	Checkpoint	CAKAK
SPAC23D3.09	arp42	1	1		Chromatin remodeling	ACTL6A
SPAC16C9.05	cph1	1	1	1	Chromatin remodeling	PHD-finger
SPAC25A8.01c	fft3	1		1	Chromatin remodeling	SMARCAD1
SPBC342.06c	rtt109	1	1	1	Chromatin remodeling	p300-CBP
SPCC576.13	swc5	1	1		Chromatin remodeling	CFDP1
SPAC31G5.18c	sde2	1	1		Chromatin remodeling	SDE2
SPCC126.04c	sgf73			1	Chromatin remodeling	ATXN7
SPAC343.11c	msc1		1		Chromatin remodeling	SMCX
SPAC17G8.13c	mst2			1	Chromatin remodeling	MYST1
SPAC139.06	hat1	1			Chromatin remodeling	HAT1
SPBC4B4.03	rsc1	1			Chromatin remodeling	hPB1
SPBC1734.15	rsc4	1			Chromatin remodeling	hPB1
SPAC17G8.09	shg1	1			Chromatin remodeling	-
SPBC28F2.11		1			Chromatin remodeling	HMGB2
SPAC10F6.08c	nht1	1	1		Chromatin remodeling	-
SPBC365.10	arp5	1	1		Chromatin remodeling	FLJ12785
SPAC6F6.09		1	1		Chromatin remodeling	FLJ11730
SPAC2F7.07c	cph2	1	1	1	Chromatin remodeling	PHD-finger
SPBC11B10.10c	pht1	1	1	1	Chromatin remodeling	H2A
SPBC31F10.14c	hip3	1		1	Chromatin remodeling	-
SPCC550.12	arp6		1		Chromatin remodeling	ACTR6
SPAC18G6.02c	chp1	1	1		Chromatin remodeling	-
SPBC428.08c	clr4	1			Chromatin remodeling	SUV39H1/SUV39H2
SPAC144.02	iec1	1	1		Chromatin remodeling	-
SPBC354.12	png1	1		1	Chromatin remodeling	GADPH
SPCC553.04	cyp9	1	1		Chromatin remodeling	PPWD1
SPAC110.02	pds5	1	1		Chromosome segregation	PDS5B
SPCC417.02	dad5	1	1	1	Chromosome segregation	-
SPAC14C4.16	dad3	1		1	Chromosome segregation	-
SPCC1223.15c	spc19	1		1	Chromosome segregation	-
SPAC1805.07c	dad2	1		1	Chromosome segregation	-
SPBC577.10	pre4	1	1		Chromosome segregation	PSMB4
SPCC188.02	par1	1	1		Cytokenesis	PPP2R5A/PPP2R5B/PPP2R5C/PPP2R5D/PPP2R5E
SPBC83.18c	fic1		1		Cytokenesis	-
SPAC227.07c	pab1	1			Cytokenesis	PPP2R2A/PPP2R2B/PPP2R2C/PPP2R2D
SPAC1486.04c	alm1	1			Cytokinesis	-
SPCC1672.06c	asp1	1	1		Cytoskeleton	PPIP5K1/PPIP5K2
SPCC895.05	for3		1		Cytoskeleton	DIAPH2/DIAPH3
SPBC725.09c	hob3	1			Cytoskeleton	BIN3
SPBC4F6.06	kin1	1	1		Cytoskeleton	PRKAA1/PRKAA2
SPBC146.13c	myo1	1			Cytoskeleton	MYO1E/MYO1F
SPBC24C6.10c	dip1	1			Cytoskeleton	NCKIPSD
SPAC16E8.01		1			Cytoskeleton	La protein
SPBC947.02	alp2		1		Cytoskeleton
SPCC417.07c	mto1			1	Cytoskeleton	PDE4DIP
SPCC895.07	alp14	1	1		Cytoskeleton	CKAP5
SPAC4F8.10c	stg1	1			Cytoskeleton	SM22
SPBC23G7.08c	rga7	1			Cytoskeleton	ARHGAP9
SPAC13A11.01c	rga8	1	1		Cytoskeleton	-
SPBC582.06c	mcp6	1		1	Cytoskeleton	-
SPBC3B8.05	dph1	1			Cytoskeleton	UBQLN1, UBQLN2, UBQLN3, UBQLN4
SPBC3D6.10	apn2	1	1		DNA repair	APEX1
SPAC30D11.07	nth1	1			DNA repair	NTHL1
SPBC3E7.08c	rad13	1			DNA repair	XPGC
SPBC29A10.05	exo1	1			DNA repair	EXO1
SPCC338.08	ctp1	1	1	1	DNA Repair	CtIP
SPAPB1E7.06c	eme1	1	1		DNA repair	Eme1
SPAC6B12.02c	mus7	1	1	1	DNA Repair	-
SPBC651.10	nse5	1	1		DNA repair	NSE5
SPAC11E3.08c	nse6	1	1		DNA repair	NSE6
SPAC23C11.04c	pnk1	1	1		DNA repair	PNKP
SPAC3G6.06c	rad2	1	1		DNA repair	FEN-1
SPAC13C5.07	mre11	1	1	1	DNA Repair	MRE11
SPAC17H9.03c	rdl1	1	1	1	DNA Repair	RAD51D
SPCP25A2.02c	rhp26	1	1		DNA Repair	ERCC6
SPAC644.14c	rad51	1	1	1	DNA Repair	RAD51
SPAC3C7.03c	rad55	1	1		DNA repair	RAD51B, RAD51D
SPAC20H4.07	rad57	1	1	1	DNA Repair	XRCC3
SPBC18H10.19	vps38	1			Transport - protein	UVRAG
SPBC1685.11	rlp1	1			DNA Repair	XRCC2
SPAC1556.01c	rad50	1	1	1	DNA Repair	RAD50
SPBC119.14	rad52	1	1	1	DNA Repair	RAD52
SPAC2G11.12	rqh1	1	1	1	DNA Repair	BLM
SPBC336.01	fbh1	1		1	DNA Repair	FLJ14590
SPAC15A10.03c	rad54	1	1		DNA repair	RAD54L
SPAC1250.04c	atl1	1			DNA repair	MGMT
SPAC1F12.06c		1	1		DNA repair	ENDOV
SPBP8B7.16c	dbp2	1	1		DNA replication	POLE2
SPCC23B6.05c	ssb3	1		1	DNA replication	RPA3
SPAPB1E7.02c	mcl1		1		DNA replication	WDHD1
SPAC19D5.11c	ctf8		1	1	DNA replication	CTF8
SPBC30D10.04	swi3	1		1	DNA replication	TIPIN
SPCC1682.15	mug122		1		Meiosis	-
SPBC146.11c	mug97		1		Meiosis	-
SPCC1183.10	wtf10	1			Membrane	-
SPAC4D7.06c			1		Metabolism - amino acid	-
SPCC1739.06c			1	1	Metabolism - amino acid	-
SPCC584.01c		1	1		Metabolism - amino acid	-
SPBC215.08c	arg4	1	1		Metabolism - amino acid	CAD/CPS1
SPBC36.04	cys11	1			Metabolism - amino acid	CBS
SPBC1A4.02c	leu1		1		Metabolism - amino acid	IDH3G
SPBC428.02c	eca39		1		Metabolism - amino acid	BCAT1, BCAT2
SPAC17G8.06c			1		Metabolism - amino acid	-
SPBC27.08c	sua1		1		Metabolism - amino acid	PAPSS1, PAPSS2
SPAC1F12.07				1	Metabolism - amino acid	PSAT1
SPBC30D10.13c	pdb1	1	1		Metabolism - amino acid	PDHB
SPBC776.15c	kgd2	1			Metabolism - amino acid	DLST
SPAC227.01c	erd1		1		Metabolism - carbohydrate	XPR1
SPBC365.14c	uge1		1		Metabolism - carbohydrate	GALE
SPAC732.02c			1		Metabolism - carbohydrate	PFKFB1, PFKFB2, PFKFB3, PFKFB4
SPAC29B12.04	snz1	1	1		Metabolism - cofactor	-
SPAC9E9.09c	atd1		1	1	Metabolism - cofactor	ALDH1A2
SPBC947.15c		1		1	Metabolism - cofactor	-
SPBC337.15c	coq7	1			Metabolism - cofactor	COQ7
SPAC1687.12c	coq4	1	1		Metabolism - cofactor	COQ4
SPAC1A6.03c		1	1		Metabolism - lipid	PLA2G4A, PLA2G4B, PLA2G4C, PLA2G4D, PLA2G4E, PLA2G4F
SPAC22F8.11	plc1	1	1		Metabolism - lipid	large family
SPAC1A6.09c	lag1	1	1		Metabolism - lipid	CERS2/CERS3/CERS4/CERS5/CERS6
SPAC31G5.15	psd3		1		Metabolism - lipid	-
SPBC29A10.16c		1			Metabolism - lipid	CYB5B
SPBC342.01c	alg6		1		Metabolism - lipid	ALG6
SPCC550.14	vgl1			1	Metabolism - lipid	HDLBP
SPBC887.15c		1	1	1	Metabolism - lipid	-
SPBC16E9.18	psd1	1	1	1	Metabolism - lipid	PISD
SPBC18H10.02	lcf1	1	1	1	Metabolism - lipid	ACSL4
SPBC27B12.06	gpi13	1			Metabolism - lipid	PIGO
SPAC1F12.09	gpi17	1	1		Metabolism - lipid	PIGS
SPBC902.03	psp7	1	1		Metabolism - lipid	-
SPAC1B3.01c			1		Metabolism - nucleotide	UCK1
SPAC15E1.04			1	1	Metabolism - nucleotide	TYMS
SPAC17H9.10c	ddb1	1	1		Metabolism - nucleotide	DDB1
SPBC215.03c	csn1	1	1	1	Metabolism - nucleotide	GPS1
SPAPB17E12.04c	csn2	1	1	1	Metabolism - nucleotide	CSN2
SPAC17H9.19c	cdt2	1	1		Metabolism - nucleotide	DTL
SPAC1071.05				1	Methyltransferase	C1orf156
SPAC29A4.17c		1			Mitochondrium	FUNDC1, FUNDC2
SPAC823.10c		1			Mitochondrium	SLC25A38
SPBC26H8.12		1	1		Protein complex assembly	HCCS
SPCC1020.11c	ecm6	1	1		Protein folding	EMC6
SPAC25H1.07	emc1	1	1		Protein folding	EMC1
SPCC4G3.14	mdj1	1	1		Protein folding	DNAJA3
SPAC17A5.07c	ulp2	1	1	1	Sumolation	SENP7
SPCC364.03	rpl1702			1	Ribosomal protein	RPL17
SPAC1610.02c		1		1	Ribosomal protein	MRPL1
SPAC26A3.07c	rpl1101		1	1	Ribosomal protein	RPL11
SPAC23C11.02c	rps23		1	1	Ribosomal protein	RPS23
SPAC9G1.03c	rpl3001	1	1		Ribosomal protein	RPL30
SPAC26A3.04	rpl2002	1	1		Ribosomal protein	RPL20
SPAC1556.05c	cgr1	1	1		Ribosomal protein	-
SPAPB17E12.05	rpl3703	1	1		Ribosomal protein	RPL37
SPBC11C11.07	rpl1801	1	1		Ribosomal protein	RPL18
SPAC3H5.10	rpl3202	1	1	1	Ribosomal protein	RPL32
SPBC365.03c	rpl2101	1	1	1	Ribosomal protein	RPL21
SPAC521.05	rps802	1		1	Ribosomal protein	RPS8
SPAC8C9.07		1		1	Ribosomal protein	-
SPAC140.03	arb1	1	1		RNA interference	-
SPCC736.11	ago1	1	1	1	RNA interference	EIF2C1
SPAC13G7.07	arb2	1	1	1	RNA interference	FAM172BP, FAM172A
SPBC20F10.05	nrl1	1	1	1	RNA interference	C14orf102
SPCC1393.05	ers1	1	1	1	RNA interference	-
SPCC188.13c	dcr1	1	1		RNA interference	DICER1
SPAC1006.03c	red1	1	1		RNA interference	ZFC3H1
SPBC1A4.09		1		1	RNA processing	FLJ20485
SPBC2F12.12c	cay1	1	1		RNA processing	CACTIN
SPAC17A5.02c	dbr1	1	1		RNA processing	DBR1
SPAC3H8.09c	nab3	1			RNA processing	HNRPC
SPAC12G12.13c	cid14	1	1	1	RNA processing	PAPD7
SPCC1450.03		1	1	1	RNA processing	KIAA0007
SPBC691.04		1	1		RNA processing	-
SPAC1B1.04c	pan3	1	1		RNA processing	PAN3
SPBC409.15		1	1		RNA processing	TSR2
SPBC1773.11c	mug89	1	1		Signaling	TMEM30A/TMEM30B
SPBC26H8.05c	pph3	1		1	Signaling	PPP4C
SPBC11B10.07c	ivn1	1	1		Signalling	TMEM30A, TMEM30B
SPBC2G5.06c	hmt2	1			Stress response	SQRDL
SPAC2G11.13	atg22			1	Stress response	-
SPBC119.08	pmk1		1	1	stress response	MAPK6
SPBC1685.01	pmp1	1	1		stress response	DUSP13, DUSP28, DUSP26, DUSP3, DUPD1
SPAPYUG7.02c	sin1			1	stress response	MAPKAP1
SPAC20G4.07c	sts1	1		1	stress response	DHCR7
SPAC29A4.16	hal4	1	1		stress response	SAT4
SPAC1486.01	sod2	1	1		stress response	SOD2
SPAC22F3.10c	gcs1	1			stress response	GCLC
SPAC328.03	tps1		1		stress response	-
SPCC188.07	ccq1	1	1		Telomere maintenance	-
SPAC19G12.13c	poz1	1	1		Telomere maintenance	-
SPBC29A3.14c	trt1	1	1	1	Telomere maintenance	TERT
SPBC1778.02	rap1	1			Telomere maintenance	TERF2IP
SPBC2D10.13	est1	1	1		Telomere maintenance	EST1
SPBC16A3.08c		1	1		Telomere maintenance	-
SPAC8E11.02c	rad24	1	1		Transcription	YWHAB, YWHAE, YWHAG, YWHAH, YWHAQ, YWHAZ
SPCC1259.03	rpa12	1			Transcription	ZNRD1
SPAC31A2.11c	cuf1	1	1		Transcription	-
SPAC17G8.05	med20	1	1		transcription	MED20
SPBC3B8.02	php5	1			transcription	NFYC
SPAC1002.15c	pmc5		1		transcription	MED6
SPBC19C2.14	smd3	1	1		Transcription	SNRPD3
SPBC27B12.11c	pho7	1			transcription	-
SPBC13E7.08c	leo1	1	1		Transcription	LEO1
SPCC18.06c	caf1	1	1		transcription	CNOT7, CNOT8
SPAC23C11.08	php3		1		Transcription	NFYB
SPAC23H4.17c	srb10		1		Transcription	CDK8
SPCC74.02c	ppn1			1	Transcription	PPP1R10
SPAC1783.07c	pap1	1			Transcription	-
SPBC21C3.02c	dep1	1			Transcription	SUDS3, BRMS1, BRMS1L
SPBC1718.03	ker1	1	1		Transcription	-
SPAC664.03	paf1	1	1		Transcription	PD2
SPBC16A3.07c	nrm1	1	1		Transcription	-
SPBC4C3.12	2001-09-01	1	1		Transcription	FOXO
SPAC57A7.04c	pabp	1	1	1	Transcription	PABP3
SPBC16G5.15c	fkh2	1	1	1	Transcription	FOXO
SPAC22F3.09c	res2	1	1	1	Transcription	-
SPBC609.05	pob3	1	1	1	Transcription	SSRP1
SPBC31F10.09c	nut2	1		1	Transcription	MGC5309
SPBC23E6.09	ssn6	1		1	Transcription	UTX
SPAC1071.02		1		1	Transcription	MMS19L
SPAC5D6.05	med18	1		1	Transcription	MED18
SPAP14E8.02		1		1	Transcription	-
SPCC794.09c	tef101	1	1		Translation	EEF1A1/EEF1A2
SPAC1F7.13c	rpl801	1	1		Translation	RPL8
SPBC23G7.15c	rpp202	1	1		Translation	RPLP2
SPAC1071.07c	rps1502	1			Translation	RPS15
SPAC11G7.04	ubi1	1	1		Translation	UBA52
SPAC29B12.05c			1		Translation	HEMK1
SPAC57A7.12	pdr13	1	1		Translation	HSPA14
SPAC637.09		1	1		Translation	-
SPAC3A12.13c		1	1		Translation	eIF3
SPAC823.04		1	1		Translation	RRP36
SPAC1805.09c	fmt1		1		Translation	MTFMT
SPAC3A12.10	rpl2001		1		Translation	RPL18A
SPBC16C6.05		1			Translation	DRP1
SPAC31A2.02	trm112		1		Translation	HSPC152
SPBC18H10.11c		1	1		Translation	-
SPBC359.03c			1		Transport - amino acid	KIAA1613
SPAC11D3.08c	-	1			Transport - amino acid	-
SPAPB2B4.04c	pmc1		1		Transport - ion	ATP2B1, ATP2B2, ATP2B3, ATP2B4
SPAC15A10.06			1		Transport - ion	SLC9A6, SLC9A7, SLC9A9
SPAC8C9.12c		1	1		Transport - ion	SLC25A28, SLC25A37
SPBC31E1.02c	pmr1	1	1		Transport - ion	ATP2C1, ATP2C2
SPBC25H2.08c	mrs2	1	1		Transport - ion	-
SPAC27F1.08	pdt1	1	1		Transport - ion	SLC11A1/SLC11A2
SPAC1142.05	ctr5	1	1		Transport - ion	SLC31A1
SPAC521.04c	sst1	1	1	1	Transport - ion	-
SPAC3H8.02	csr102	1	1		Transport - other	MOSPD2
SPBC691.05c		1	1		Transport - other	ANO8, ANO10
SPCC663.03	pmd1	1	1		Transport - other	ABCB1, ABCB4, ABCB11
SPBC23E6.08	sat1		1		Transport - other	RGP1
SPAC3H8.10	spo20	1	1		Transport - other	SEC14L1, SEC14L2, SEC14L3, SEC14L4, SEC14L5
SPAC17H9.08		1	1		Transport - other	SLC25A16
SPAC31A2.13c	sft1	1	1	1	Transport - other	SPAC31A2.13c
SPAC1F3.10c	oct1	1			Transport - protein	MIPEP
SPAC1834.12	pex7	1	1		Transport - protein	PEX7
SPCC126.15c	sec65	1	1		Transport - protein	SRP19
SPAC17G6.04c	cpp1	1	1		Transport - protein	FNTB
SPBC713.08	tom13	1			Transport - protein	-
SPAC23H3.06	apl6	1	1		Transport - protein	AP3B1/AP3B2
SPBC1604.08c	imp1	1			Transport - protein	KPNA1/KPNA5/KPNA6
SPBC2G2.03c	sbh1	1	1	1	Transport - protein	SEC61B
SPAC1527.02	sft2		1		Transport - protein
SPAC823.05c	tlg2		1	1	Transport - protein	STX16
SPCC594.06c	vam7	1	1		Transport - protein	STX8
SPAC824.05	vps16	1	1		Transport - protein	VPS16
SPAC1142.07c	vps32	1	1		Transport - protein	SNF7
SPBC4F6.10	vps901	1	1	1	Transport - protein	RABGEF1
SPAC824.02	bst1		1		Transport - protein	PGAP1
SPBC2A9.08c	sec22		1		Transport - protein	SEC22A, SEC22C
SPBC15C4.04c			1		Transport - protein	-
SPCC825.03c	psy1	1	1		Transport - protein	STX19, STX1A, STX11, STX2, STX4, STX1B
SPAC2G11.06	vps4	1			Transport - protein	VPS4A, VPS4B
SPBC27B12.08			1		Transport - protein	C13F10.4.p
SPBC16C6.02c	vps1302		1	1	Transport - protein	VPS13A
SPBC1539.08	arf6	1	1		Transport - protein	ARF6
SPAC4C5.02c	ryh1	1	1	1	Transport - protein	RAB36
SPAC19B12.10	sst2	1	1	1	Transport - protein	STAMBP
SPBP16F5.07	apm1		1	1	Transport - protein	AP1M1
SPBC28E12.06c	lvs1	1			Transport - protein	WDFY3/WDFY4
SPCC4F11.04c	imt2	1			Transport - protein	-
SPAC17G8.11c		1	1	1	Transport - protein	-
SPAC1071.04c	sps2		1		Transport - protein	SPCS2
SPCC1682.12c	ubp16	1	1		Ubiquitination	USP36
SPAC4D7.03	pop2	1			Ubiquitination	FBXW2, FBXW7, FBXO24
SPBC839.03c	Dcn1	1		1	Ubiquitination	RP42
SPAC1565.07c	knd1	1			Ubiquitination	CAND1
SPAC11E3.04c	ubc13	1	1		Ubiquitination	UBE2
SPAC13G6.01c	rad8	1	1		Ubiquitination	HLTF
SPCC126.07c	pbr1			1	Ubiquitination	SCAF1
SPCC1919.15	brl1	1	1		Ubiquitination	RNF40
SPCC790.02	pep3	1	1		Ubiquitination	VPS18
SPBC21D10.09c		1	1		Ubiquitination	ZNF294
SPAC11G7.02	pub1	1		1	Ubiquitination	SMURF2
SPCC338.16	pof3	1	1		Ubiquitination	STIP1
SPBC56F2.01	pof12	1			Ubiquitination	-
SPBC31F10.10c		1	1		Ubiquitination	-
SPAPB1A10.14	pof15	1	1		Ubiquitination	-
SPBP8B7.31		1	1		Unknown	BC009495
SPBP8B7.28c	stc1	1	1		Unknown	-
SPAC3H8.05c		1	1	1	Unknown	-
SPAC16E8.08			1		Unknown	-
SPBP8B7.26			1		Unknown	-
SPAC4H3.02c			1		Unknown	-
SPBC2D10.16	mhf1	1			Unknown	APITD1
SPAC17C9.15c		1			Unknown	-
SPBC21D10.08c		1			Unknown	-
SPAPB21F2.03	slx9	1	1		Unknown	FAM207A
SPAC8C9.19		1	1	1	Unknown	-
SPCC584.12	mug42	1		1	Unknown	-
SPCC1442.02		1	1	1	Unknown	GLMN
SPBC19G7.18c		1	1		Unknown	-
SPAC56F8.02		1	1		Unknown	DIP2A, DIP2B, DIP2C
SPAC222.08c		1			Unknown	-
SPCC576.02			1		Unknown	-
SPAC15E1.02c			1		Unknown	-
SPBC25H2.09			1		Unknown	-
SPAC227.17c			1		Unknown	-
SPCC16C4.20c		1	1		Unknown	-
SPCC188.10c			1		Unknown	-
SPAC19B12.06c		1	1		Unknown	-
SPCC584.11c		1	1		Unknown	-
SPBC1604.03c		1	1		Unknown	-
SPCP20C8.01c		1	1		Unknown	-
SPBC21C3.12c	duf953	1	1		Unknown	TXNL5
SPAC806.05		1	1		Unknown	-
SPBC1E8.03c		1	1		Unknown	-
SPAC694.04c		1	1		Unknown	C12orf10
SPBC16C6.04	dpl6	1	1		Unknown	-
SPCC576.12c	mhf2	1			Unknown	STRA13
SPCC613.03			1		Unknown	-
SPAC1F3.03			1		Unknown	KIAA1006
SPBC3H7.14	mug176			1	Unknown	-
SPAC31G5.19	-	1			Unknown	KIAA1240
SPCC330.11	btb1	1			Unknown	IBTK
SPCC4B3.03c		1			Unknown	CNNM1
SPBC1703.11		1	1		Unknown	OPA3
SPBC354.03	swd3	1	1		Unknown	WDR71
SPBC660.09	mug168	1		1	Unknown	-
SPCC1739.01				1	Unknown	-
SPAC13C5.06c	mug121	1	1		Unknown	-
SPAC13G6.14	aps1	1	1			-
SPAC1782.05	ypa2	1	1			PPP2R4
SPAC4F10.04	ypa1	1	1			PPP2R4

## Sheet: Table S2
Supplementary Table 2: S. pombe gene deletion strains exhibiting break-induced sectoring
Mutant	Name	Drugs			GO term	Human homologues
		MMS	bleo	CPT
SPCP1E11.04c	pal1	1	1		Cell wall	YDR348C
SPBC342.05	crb2	1	1	1	Checkpoint	53BP1
SPAC20G4.04c	hus1	1	1	1	Checkpoint	HUS1
SPAC694.06c	mrc1	1	1	1	Checkpoint	CLSPN
SPAC1952.07	rad1	1	1	1	Checkpoint	RAD1
SPAC14C4.13	rad17	1	1	1	Checkpoint	RAD17
SPAC9E9.08	rad26	1	1	1	Checkpoint	ATRIP
SPBC216.05	rad3	1	1	1	Checkpoint	ATR
SPAC664.07c	rad9	1	1	1	Checkpoint	RAD9
SPBC660.14	mik1	1			Checkpoint	MYT1
SPAC1D4.06c	csk1	1	1	1	Checkpoint	CAKAK
SPAC16C9.05	cph1	1	1	1	Chromatin remodeling	PHD-finger
SPBC342.06c	rtt109	1	1	1	Chromatin remodeling	p300-CBP
SPAC31G5.18c	sde2	1	1		Chromatin remodeling	SDE2
SPBC11B10.10c	pht1	1	1	1	Chromatin remodeling	H2A
SPAC18G6.02c	chp1	1	1		Chromatin remodeling	-
SPBC428.08c	clr4	1			Chromatin remodeling	SUV39H1/SUV39H2
SPAC1486.04c	alm1	1			Cytokinesis	-
SPBC725.09c	hob3	1			Cytoskeleton	BIN3
SPBC4F6.06	kin1	1	1		Cytoskeleton	PRKAA1/PRKAA2
SPBC3B8.05	dph1	1			Cytoskeleton	UBQLN1, UBQLN2, UBQLN3, UBQLN4
SPBC3D6.10	apn2	1	1		DNA repair	APEX1
SPBC3E7.08c	rad13	1			DNA repair	XPGC
SPBC29A10.05	exo1	1			DNA repair	EXO1
SPAPB1E7.06c	eme1	1	1		DNA repair	Eme1
SPAC6B12.02c	mus7	1	1	1	DNA Repair	-
SPBC651.10	nse5	1	1		DNA repair	NSE5
SPAC11E3.08c	nse6	1	1		DNA repair	NSE6
SPAC3G6.06c	rad2	1	1		DNA repair	FEN-1
SPAC13C5.07	mre11	1	1	1	DNA Repair	MRE11
SPAC644.14c	rad51	1	1	1	DNA Repair	RAD51
SPAC3C7.03c	rad55	1	1		DNA repair	RAD51B, RAD51D
SPAC20H4.07	rad57	1	1	1	DNA Repair	XRCC3
SPBC18H10.19	vps38	1			Transport - protein	UVRAG
SPAC1556.01c	rad50	1	1	1	DNA Repair	RAD50
SPBC119.14	rad52	1	1	1	DNA Repair	RAD52
SPAC2G11.12	rqh1	1	1	1	DNA Repair	BLM
SPBC336.01	fbh1	1		1	DNA Repair	FLJ14590
SPAC15A10.03c	rad54	1	1		DNA repair	RAD54L
SPAPB1E7.02c	mcl1		1		DNA replication	WDHD1
SPBC30D10.04	swi3	1		1	DNA replication	TIPIN
SPCC1682.15	mug122		1		Meiosis	-
SPBC146.11c	mug97		1		Meiosis	-
SPAC4D7.06c			1		Metabolism - amino acid	-
SPCC1739.06c			1	1	Metabolism - amino acid	-
SPBC36.04	cys11	1			Metabolism - amino acid	CBS
SPBC428.02c	eca39		1		Metabolism - amino acid	BCAT1, BCAT2
SPBC365.14c	uge1		1		Metabolism - carbohydrate	GALE
SPAC29B12.04	snz1	1	1		Metabolism - cofactor	-
SPAC9E9.09c	atd1		1	1	Metabolism - cofactor	ALDH1A2
SPBC342.01c	alg6		1		Metabolism - lipid	ALG6
SPBC27B12.06	gpi13	1			Metabolism - lipid	PIGO
SPAC17H9.10c	ddb1	1	1		Metabolism - nucleotide	DDB1
SPBC215.03c	csn1	1	1	1	Metabolism - nucleotide	GPS1
SPAPB17E12.04c	csn2	1	1	1	Metabolism - nucleotide	CSN2
SPAC17H9.19c	cdt2	1	1		Metabolism - nucleotide	DTL
SPAC23C11.02c	rps23		1	1	Ribosomal protein	RPS23
SPAC1556.05c	cgr1	1	1		Ribosomal protein	-
SPCC736.11	ago1	1	1	1	RNA interference	EIF2C1
SPAC13G7.07	arb2	1	1	1	RNA interference	FAM172BP, FAM172A
SPBC20F10.05	nrl1	1	1	1	RNA interference	C14orf102
SPAC1006.03c	red1	1	1		RNA interference	ZFC3H1
SPCC1450.03		1	1	1	RNA processing	KIAA0007
SPAC2G11.13	atg22			1	Stress response	-
SPBC119.08	pmk1		1	1	stress response	MAPK6
SPBC1778.02	rap1	1			Telomere maintenance	TERF2IP
SPBC2D10.13	est1	1	1		Telomere maintenance	EST1
SPAC8E11.02c	rad24	1	1		Transcription	YWHAB, YWHAE, YWHAG, YWHAH, YWHAQ, YWHAZ
SPAC664.03	paf1	1	1		Transcription	PD2
SPAC57A7.04c	pabp	1	1	1	Transcription	PABP3
SPBC16G5.15c	fkh2	1	1	1	Transcription	FOXO
SPAC22F3.09c	res2	1	1	1	Transcription	-
SPBC23E6.09	ssn6	1		1	Transcription	UTX
SPAC1F7.13c	rpl801	1	1		Translation	RPL8
SPAC823.04		1	1		Translation	RRP36
SPAC31A2.02	trm112		1		Translation	HSPC152
SPAC15A10.06			1		Transport - ion	SLC9A6, SLC9A7, SLC9A9
SPAC8C9.12c		1	1		Transport - ion	SLC25A28, SLC25A37
SPAC521.04c	sst1	1	1	1	Transport - ion	-
SPAC17H9.08		1	1		Transport - other	SLC25A16
SPBC2G2.03c	sbh1	1	1	1	Transport - protein	SEC61B
SPAC1527.02	sft2		1		Transport - protein
SPAC823.05c	tlg2		1	1	Transport - protein	STX16
SPAC824.05	vps16	1	1		Transport - protein	VPS16
SPAC2G11.06	vps4	1			Transport - protein	VPS4A, VPS4B
SPBC16C6.02c	vps1302		1	1	Transport - protein	VPS13A
SPBC28E12.06c	lvs1	1			Transport - protein	WDFY3/WDFY4
SPAC11E3.04c	ubc13	1	1		Ubiquitination	UBE2
SPCC126.07c	pbr1			1	Ubiquitination	SCAF1
SPCC1919.15	brl1	1	1		Ubiquitination	RNF40
SPBC19G7.18c		1	1		Unknown	-
SPCP20C8.01c		1	1		Unknown	-
SPBC21C3.12c	duf953	1	1		Unknown	TXNL5
SPCC613.03			1		Unknown	-
SPBC660.09	mug168	1		1	Unknown	-

## Sheet: Table S3 
Supplementary Table 3: DSB assay analysis of the sectoring S. pombe gene deletion strains
	Deletion	Ch16	Strain no.	NHEJ/SCC	error	t test	GC	error	t test	Ch16 loss	error	t test	LOH	error	t test	HR genes
T. Kasparek	wild-type	RMYAH	TH4125	6	0.75	-	73	0.58	-	15	0.7	-	5.5	0.5	-
E. Blaikley	wild-type	RMYAH		4.03	0.56171	-	69.2	0.827489	-	16.75	0.729907	-	9.76	0.268642	-
J. Moss	wild-type	RMYAH		10	1.7	-	62	2.7	-	17	2.1	-	10	1.7	-
J. Moss	rad51Δ	RMYAH		21	1.8	0.01	1	1.2	<0.01	42	1.3	<0.01	35	2	<0.01	1
J. Moss	rad57Δ	RMYAH		4	0.4	0.04	6	0.8	<0.01	51	2.8	<0.01	39	3.2	<0.01	2
J. Moss	rad55Δ	RMYAH		3	0.5	0.03	6	1	<0.01	56	2.9	<0.01	33	3.5	0.01	3
J. Moss	nse6Δ	RMYAH		4	1.1	0.03	17	2.1	<0.01	48	2.9	<0.01	20	0.3	0.01	4
T. Kasparek	rqh1∆	RMYAH	OC172-174	43	6	<0.01	19	6	<0.01	33	1.5	<0.01	5	5	0.87	5
T. Kasparek	fkh2∆	RMYAH	OC280-282	42	8.5	<0.01	21	4.5	<0.01	20	3.1	0.05	16	1.2	<0.01	6
J. Moss	crb2Δ	RMYAH		2	0.4	0.01	22	2.9	<0.01	55	1.4	<0.01	19	1.6	0.01	7
J. Moss	nse5Δ	RMYAH		3	1.2	0.02	23	2.2	<0.01	41	4.2	<0.01	13	1.2	0.03	8
J. Moss	rad3Δ	RMYAH		4	0.7	0.01	26	3	<0.01	42	4.6	0.03	27	1	<0.01	9
T. Kasparek	rad52∆	RMYAH	OC172-174	14	4.2	0.04	28	3.1	<0.01	55	3.6	<0.01	3	3.1	0.24	10
J. Moss	ddb1Δ	RMYAH		12	6.2	0.73	34	7.8	<0.01	34	5.1	0.01	14	4.1	0.21	11
E. Blaikley	rad9∆	RMYAH		7	1.08	0.12	35	2.91	<0.01	0.95	0.23	<0.01	57.35	2.31	<0.01	12
J. Moss	alm1Δ	RMYAH		15	4.1	0.47	39	3	<0.01	30	0.6	0.01	14	0.6	0.08	13
E. Blaikley	rad1∆	RMYAH		3	1.11022	0.65	41	2.33723	<0.01	0.18	0.305163	<0.01	54.82	3.20475	<0.01	14
J. Moss	eme1Δ	RMYAH		4	0.7	0.04	42	2.4	<0.01	41	1.8	<0.01	10	0.3	0.95	15
T. Kasparek	arb2∆	RMYAH		11	4.5	0.22	42	5.1	<0.01	23	2.5	<0.01	14.7	4	0.07	16
T. Kasparek	nrl1∆	RMYAH		5	1.3	0.05	50	3.5	<0.01	30	3.2	<0.01	14	2	<0.01	17
T. Kasparek	atd1∆	RMYAH		22	0.57	<0.01	52	0.58	<0.01	23	1	<0.01	3	1.1	0.02	18
T. Kasparek	paf1∆	RMYAH		6	1	0.28	53	1	<0.01	27	1	<0.01	14	1.8	<0.01	19
T. Kasparek	est1∆	RMYAH		7	1	0.89	55	6.2	<0.01	23	3.8	<0.01	7	3	0.44	20
T. Kasparek	ago1∆	RMYAH		4	0.5	<0.01	56	1.7	<0.01	33	1.15	<0.01	7	1.9	0.25	21
T. Kasparek	res2∆	RMYAH		14	0.6	<0.01	58	2.5	<0.01	23	3.5	<0.01	5	1.2	0.54	22
T. Kasparek	alg6∆	RMYAH		9	1	0.07	60	0.5	<0.01	24	1.1	<0.01	6	0.6	0.32	23
T. Kasparek	swi3∆	RMYAH		10	2.3	0.12	63	2.3	<0.01	12	3.1	0.17	15	4.4	0.02	24
J. Moss	cdt2Δ	RMYAH		14	4.8	0.56	33	5.6	0.02	19	1.4	0.84	14	0.6	0.03	25
J. Moss	rad26Δ	RMYAH		15	0.4	0.05	33	0.7	0.01	36	0.83	0.01	16	1.5	0.005	26
J. Moss	kin1Δ	RMYAH		5	0.5	0.05	35	0.4	0.01	14	0.7	0.78	25	0.9	<0.01	27
J. Moss	rad24Δ	RMYAH		4	0.4	0.05	48	1.6	0.01	30	1.1	<0.01	18	1	0.01	28
T. Kasparek	pbr1∆	RMYAH		7	2.6	0.85	65	3.2	0.01	20	4.9	0.15	8	0.6	<0.01	29
J. Moss	sde2Δ	RMYAH		15	0.4	0.22	50	0.8	0.02	22	0.9	0.03	10	0.5	0.67	30
T. Kasparek	exo1∆	RMYAH		12	5.5	0.19	57	7.5	0.02	21	1	<0.01	10	2	0.01	31
J. Moss	snz1Δ	RMYAH		3	0.2	0.04	50	0.4	0.03	28	0.9	0.01	18	1.3	0.01	32
J. Moss	rad2Δ	RMYAH		10	1.3	0.41	52	1.1	0.03	24	1.8	0.02	13	1.8	0.32	33
T. Kasparek	csn1∆	RMYAH		9	0.9	0.01	67	3.1	0.03	18	5.9	0.43	5	3.1	0.79	34
J. Moss	pal1Δ	RMYAH		12	3.3	0.87	47	4	0.04	29	2.3	0.01	12	0.8	0.31	35
J. Moss	hus1Δ	RMYAH		5	1.3	0.32	41	3.6	0.05	2	1.7	0.02	50	2.7	<0.01	36
J. Moss	rad17Δ	RMYAH		6	0.4	0.08	43	0.6	0.05	1	0.6	0.02	49	1	<0.01	37
J. Moss	SPCC613.03Δ	RMYAH		9	0.9	0.32	53	2	0.05	24	0.8	0.02	12	1	0.27	38
J. Moss	mug97Δ	RMYAH		8	0.8	0.17	54	1.9	0.06	25	2.4	0.02	13	0.1	0.16
J. Moss	clr4Δ	RMYAH		5	1.9	0.15	39	6.5	0.08	9	5.4	0.5	0	0.2	0.02
T. Kasparek	cgr1∆	RMYAH		5	2.1	0.09	65	6	0.08	25	4.9	<0.01	6	1.1	0.51
T. Kasparek	rad13∆	RMYAH		5	0.4	<0.01	70	2.2	0.08	14	2.1	0.47	11	2	0.01
T. Kasparek	sst1∆	RMYAH		5	0.4	0.02	70	2.3	0.09	14	2.1	0.47	11	2.1	0.01
T. Kasparek	mik1∆	RMYAH		9	2.2	0.27	66	6.9	0.15	19	3	0.08	6	2.2	0.72
J. Moss	SPBC19G7.18cΔ	RMYAH		14	0.6	0.41	52	4.9	0.17	18	2	0.2	14	3.2	0.39
E. Blaikley	trm112Δ	RMYAH		4.6	0.1	0.19	66.8	0.7	0.19	18.6	0.1	0.25	10	0.8	0.19
T. Kasparek	pmk1∆	RMYAH		5	1.1	0.03	72	1.1	0.24	15	0.7	<0.01	8	1.6	0.06
T. Kasparek	rad50∆	RMYAH		7	0.58	1	71	2.6	0.26	11	3.2	0.1	10	1.2	0
J. Moss	ubc13Δ	RMYAH		7	1.4	0.1	58	1.5	0.27	24	1.7	0.02	10	1.3	0.98
J. Moss	mug122Δ	RMYAH		7	0.2	0.11	59	0.2	0.3	22	0.5	0.04	12	0.5	0.27
J. Moss	rpl801Δ	RMYAH		9	4	0.6	56	5.6	0.39	19	1.2	0.09	7	1.8	0.23
J. Moss	red1Δ	RMYAH		10	0.5	0.45	52	11.2	0.47	19	3.4	0.25	12	1.5	0.48
J. Moss	vps4Δ	RMYAH		12	6	0.92	58	4.5	0.47	19	0.4	0.08	10	0.9	0.72
J. Moss	eca39Δ	RMYAH		6	0.2	0.1	59	3.2	0.52	21	1.6	0.04	12	1.6	0.42
J. Moss	rtt109Δ	RMYAH		4	0.1	<0.01	62	0.9	0.65	23	1	0.04	10	0.2	0.99
J. Moss	mrc1Δ	RMYAH		9	4.1	0.61	60	4.5	0.76	20	2	0.08	9	2.2	0.5
J. Moss	gpi13Δ	RMYAH		6	1.1	0.07	61	2.3	0.8	21	2.9	0.12	11	0.3	0.55
J. Moss	cys11Δ	RMYAH		4	0.3	0.05	62	0.7	0.87	22	0.3	0.05	12	0.2	0.28
J. Moss	SPCP20C8.01cΔ	RMYAH		6	0.9	0.06	61	2.9	0.91	19	3.4	0.25	13	1.6	0.27
J. Moss	chp1Δ	RMYAH		6	0.8	0.08	61	0.9	0.91	22	0.8	0.03 1	2	1	0.35
T. Kasparek	csk1∆	RMYAH		10	6.1	0.09	74	4.9	0.74	9	0.3	<0.01	8	0.7	0.01
T. Kasparek	apn2∆	RMYAH		9	5.7	0.54	74	2.7	0.56	13	5.9	0.59	5	1.2	0.54
J. Moss	tlg2Δ	RMYAH		4	1.6	0.03	64	2.8	0.55	21	0.7	0.04	9	0.9	0.47
T. Kasparek	pht1∆	RMYAH		8	3.5	0.65	75	4.7	0.5	11	0.6	0.01	4	1	0.08
J. Moss	SPBC21C3.12cΔ	RMYAH		12	1.9	0.95	67	4.8	0.41	12	1.9	0.63	8	0.6	0.16
T. Kasparek	rps23∆	RMYAH		7	4.4	0.79	77	6	0.31	9	1.3	0.01	8	1	0.01
J. Moss	sft2Δ	RMYAH		10	1.8	0.56	65	0.8	0.3	17	1	0.25	8	0.7	0.19
J. Moss	SPCC1739.06cΔ	RMYAH		7	4.1	0.37	67	3.2	0.25	19	0.9	0.1	7	0.2	0.09
J. Moss	hob3Δ	RMYAH		10	1.1	0.39	66	0.6	0.23	14	1.8	0.85	10	0.9	0.62
J. Moss	lvs1Δ	RMYAH		3	0.1	0.04	66	0.9	0.22	20	0.7	0.07	10	0.6	0.75
J. Moss	mus7Δ	RMYAH		6	1	0.06	67	1.8	0.16	15	0.4	0.67	11	0.6	0.54
T. Kasparek	atg22∆	RMYAH		7	2	0.38	76	2.6	0.12	11	0.6	0.01	5	1.6	0.63
T. Kasparek	cph1∆	RMYAH		15	5.1	0.05	76	2.2	0.08	7	4.4	0.03	1	3.4	0.08
J. Moss	SPAC15A10.06Δ	RMYAH		3	0.2	0.04	69	0.6	0.08	19	0.9	0.09	8	1	0.25
J. Moss	SPAC823.04Δ	RMYAH		2	0.5	0.03	74	4.4	0.08	11	1.8	0.69	8	2.5	0.54
J. Moss	SPAC4D7.06cΔ	RMYAH		4	0.5	0.04	70	1.7	0.05	16	0.6	0.44	10	0.7	0.56	39
J. Moss	SPAC8C9.12cΔ	RMYAH		4	0.8	0.03	72	2.4	0.04	14	1.7	0.87	9	0.6	0.37	40
J. Moss	SPCC1450.03Δ	RMYAH		4	0.7	0.04	73	0.3	0.04	16	0.8	0.32	7	0.3	0.07	41
J. Moss	uge1∆	RMYAH		1	0.4	0.02	73	0.7	0.03	17	0.7	0.18	7	1.6	0.2	42
J. Moss	vps16Δ	RMYAH		1	0.2	0.03	73	1.8	0.02	14	1	0.81	6	2.9	0.23	43
T. Kasparek	fbh1∆	RMYAH		8	2	0.65	89	2.3	<0.01	0	0	<0.01	3	0.3	<0.01	44

## Sheet: Table S4
Supplementary Table 4: Comparison of S. pombe HR genes and S. cerevisiae CIN genes (identified in Stirling et al., PLoS Gen 2011)
S. pombe HR genes			S.cerevisiae CIN gene orthologues
Rad51			RAD51
Rad57			RAD57
Rad55			RAD55
Nse6			KRE29 (YER038C)
Rqh1			SGS1
Fkh2			FKH1, FKH2
Crb2			RAD9
Nse5			NSE5
Rad3			MEC1
Rad52			RAD52
Ddb1			N/A
Rad9			DDC1
Alm1			N/A
Rad1			RAD17
Eme1			MMS4
Arb2			N/A
Nrl1			N/A
Atd1			ALD6
Paf1			PAF1
Est1			EST1
Ago1			N/A
Res2			MBP1
Alg6			ALG6
Swi3			CSM3
Cdt2			N/A
Rad26			LCD1
Kin1			KIN1
Rad24			BMH1,BMH2
Pbr1			PBR1
Sde2			N/A
Exo1			EXO1
Snz1			SNZ2
Rad2			RAD27
Csn1			N/A
Pal1			PAL1
hus1			MEC3
Rad17			RAD24
SPCC613.03			N/A
SPAC4D7.06c			MET8
SPAC8C9.12c			MRS3,MRS4
Utp502			UTP5
Uge1			GAL10
Vps16			VPS16
Fbh1			N/A
17 S. cerevisiae CIN gene orthologues of 44 S. pombe HR genes identified
Black text denotes S. cerevisiae orthologous CIN gene
*Red text denotes ortholog exists but not identified as CIN gene
N/A denotes no orthologue exists
HR genes with statistically significant reduction (red fill) or increased (green fill) GC levels compared to wild-type are indicated
Reference: The complete spectrum of yeast chromosome instability genes identifies candidate CIN cancer genes and functional roles for ASTRA complex components.
Stirling PC, Bloom MS, Solanki-Patil T, Smith S, Sipahimalani P, Li Z, Kofoed M, Ben-Aroya S, Myung K, Hieter P.PLoS Genet. 2011 Apr;7(4):e1002057. doi: 10.1371/journal.pgen.1002057. Epub 2011 Apr 28.

## Sheet: Table S5
	Supplementary Table 5: S. pombe genes required for growth in cells carrying Ch16-DSB-Tel following DSB induction
	V2 Library	Gene ID	Gene Name	funcion
1	V2-01-A08	SPAC13G7.11	mba1	mitochondrial membrane-associated ribosome receptor Mba1 (predicted)
2	V2-01-G10	SPAC23C11.08	php3	CCAAT-binding factor complex subunit Php3
3	V2-02-F02	SPAC750.08c		NAD-dependent malic enzyme (predicted), partial
4	V2-02-G09	SPBC2D10.16	mhf1	kinetochore protein, CENP-S ortholog, FANCM-MHF complex subunit Mhf1
5	V2-03-C12	SPBC32F12.07c	ligE3	membrane associated ubiquitin-protein ligase E3, MARCH family (predicted)
6	V2-03-E11	SPBC29A10.10c	dbl8	ATP-dependent RNA helicase Dbl8
7	V2-04-H05	SPBC18H10.04c	sce3	translation initiation factor (predicted)
8	V2-05-B05	SPAC1952.07	rad1	checkpoint clamp complex protein Rad1
9	V2-05-E03	SPAC17H9.08		mitochondrial coenzyme A transmembrane transporter (predicted)
10	V2-06-G04	SPAC3G9.04	ssu72	protein phosphatase Ssu72
11	V2-06-G05	SPAC3H8.03	img2	mitochondrial ribosomal protein subunit Mrpl49/Img2 (predicted)
12	V2-06-G09	SPAC806.08c	mod21	gamma tubulin complex subunit Mod21
13	V2-07-A01	SPAP32A8.03c	bop1	ubiquitin-protein ligase E3, human RNF126 ortholog (predicted)
14	V2-07-A02	SPBC115.02c	AFG1	AFG1 family mitochondrial ATPase Afg1 (predicted)
15	V2-07-A03	SPBC12C2.05c	bzz1	F-BAR domain protein Bzz1
16	V2-08-B11	SPCC11E10.07c	tif221	translation initiation factor eIF2B alpha subunit
17	V2-08-C05	SPBC577.13	syj2	inositol-polyphosphate 5-phosphatase, synaptojanin homolog 2 (predicted)
18	V2-08-G03	SPBC3H7.13	far10	SIP/FAR complex FHA domain subunit Far10/Csc1
19	V2-09-E05	SPCP1E11.10		ankyrin repeat protein, unknown biological role
20	V2-09-E08	SPAC17G6.15c	fsf1	mitochondrial tricarboxylate transmembrane transporter Fsf1 (predicted)
21	V2-10-C07	SPAC521.04c	sst1	ER membrane calcium permease (predicted)
22	V2-12-A11	SPCC188.08c	ubp5	ubiquitin C-terminal hydrolase Ubp5
23	V2-12-D03	SPAC29E6.10c	nst1	conserved fungal NST1 family protein
24	V2-12-D08	SPBC27.08c	sua1	sulfate adenylyltransferase
25	V2-12-G05	SPAC9E9.03	leu2	3-isopropylmalate dehydratase Leu2
26	V2-13-E02	SPAC18G6.05c	gcn1	translation initiation regulator Gcn1
27	V2-14-E07	SPAC27D7.11c		But2 family protein, similar to cell surface molecules
28	V2-15-E05	SPBC3E7.16c	leu3	2-isopropylmalate synthase Leu3
29	V2-15-H11	SPCC584.01c	met10	sulfite reductase NADPH flavoprotein subunit (predicted)
30	V2-16-C05	SPAC1556.02c	sdh1	succinate dehydrogenase Sdh1 (predicted)
31	V2-16-D06	SPAC222.05c	mss1	mitochondrial tRNA wobble uridine modification GTPase Mss1 (predicted)
32	V2-16-G02	SPAC343.16	lys2	homoaconitate hydratase Lys2
33	V2-16-G08	SPCC16C4.14c	sfc4	transcription factor TFIIIC complex subunit Sfc4
34	V2-17-A05	SPAC6G10.12c	ace2	transcription factor Ace2
35	V2-17-C09	SPBC691.04	mss116	mitochondrial ATP-dependent RNA helicase Mss116 (predicted)
36	V2-17-F04	SPAC458.04c	dli1	meiotic dynein intermediate light chain Dli1/Dil1
37	V2-17-F06	SPBC16A3.03c	ppr7	mitochondrial PPR repeat protein Ppr7
38	V2-17-G11	SPCC737.07c		DNA polymerase alpha-associated DNA helicase A (predicted)
39	V2-18-B04	SPBC405.04c	ypt7	GTPase Ypt7
40	V2-18-C07	SPAC664.07c	rad9	checkpoint clamp complex protein Rad9
41	V2-18-C10	SPBC947.06c		spermidine family transmembrane transporter (predicted)
42	V2-18-D02	SPAC227.18	lys3	saccharopine dehydrogenase Lys3
43	V2-18-E02	SPAC343.10	met11	methylenetetrahydrofolate reductase Met11
44	V2-18-G03	SPBC30D10.16	pha2	phrenate dehydratase
45	V2-18-H07	SPAC1399.02		transmembrane transporter (predicted)
46	V2-18-H09	SPBC418.02		NatA N-acetyltransferase complex subunit (predicted)
47	V2-19-A08	SPBC16E9.02c	cue5	CUE domain protein, human TOLLIP ortholog
48	V2-19-D10	SPBC359.05	abc3	ABC transmembrane transporter Abc3, unknown specificity
49	V2-19-F07	SPBC15D4.09c	met3	cystathionine gamma-synthase Met3
50	V2-19-G11	SPBP23A10.16	tim18	TIM22 inner membrane protein import complex anchor subunit Tim18
51	V2-19-H04	SPAC589.03c	noc12	CCAAT-binding factor, Noc1 related
52	V2-20-A06	SPBC2D10.11c	nap2	histone H2A-H2B chaperone Nap2
53	V2-20-B05	SPCC1795.03	gms1	Golgi UDP-galactose transmembrane transporter Gms1
54	V2-20-C06	SPBC3B8.03	lys9	saccharopine dehydrogenase
55	V2-21-B03	SPAC6F6.02c	pof5	F-box protein Pof5
56	V2-21-C03	SPAC6F6.11c		pyridoxine-pyridoxal-pyridoxamine kinase (predicted)
57	V2-21-E07	SPBC685.04c	aps2	AP-2 adaptor complex sigma subunit Aps2 (predicted)
58	V2-22-B02	SPAP7G5.04c	lys1	aminoadipate-semialdehyde dehydrogenase
59	V2-22-D05	SPAC16E8.05c	mde1	Schizosaccharomyces specific protein Mde1
60	V2-22-E03	SPBC56F2.05c		transcription factor (predicted)
61	V2-22-F07	SPAC26A3.07c	rpl1101	60S ribosomal protein L11 (predicted)
62	V2-22-G07	SPAC26H5.09c		oxidoreductase involved in NADPH regeneration (predicted)
63	V2-23-B05	SPAC9E9.13	wos2	p23 homolog, predicted co-chaperone Wos2
64	V2-23-F10	SPAC29A4.18	prw1	Clr6 histone deacetylase complex subunit Prw1
65	V2-25-C06	SPBP35G2.07	ilv1	acetolactate synthase catalytic subunit
66	V2-25-E04	SPCC1183.09c	pmp31	plasma membrane proteolipid Pmp31
67	V2-25-F08	SPBC3H7.14	mug176	BRCT domain protein
68	V2-25-G05	SPCP20C8.02c	UPF0321	S. pombe specific UPF0321 family protein 1
69	V2-26-A10	SPAC3F10.04	gsa1	glutathione synthetase large and small subunit Gsa1
70	V2-26-E05	SPAC13D6.04c	btb3	substrate adaptor for cullin 3 ubiquitin ligase Btb3
71	V2-27-E12	SPAC4D7.06c	Met8	siroheme synthase Met8 (predicted)
72	V2-27-H04	SPBP8B7.28c	stc1	CLRC ubiquitin ligase complex subunit, LIM-like Stc1
73	V2-28-F03	SPCC550.11	nmd5	karyopherin/importin beta family nuclear import/export signal receptor Nmd5 (predicted)
74	V2-29-C07	SPBC3B8.08	sde2	Sjogren's syndrome/scleroderma autoantigen 1 family, implicated in mitotic cell cycle process (predicted)
75	V2-29-D12	SPAC31G5.18c	C10RF55	intron-specific pre-mRNA splicing-ubiquitin fusion protein Sde2
76	V2-29-E08	SPBC776.11	rpl2801	60S ribosomal protein L27/L28
77	V2-30-E09	SPBC3H7.10	elp6	elongator complex subunit Elp6
78	V2-30-F02	SPCC1020.11c	emc6	ER membrane protein complex subunit Emc6 (predicted)
79	V2-30-G05	SPAC14C4.13	rad17	RFC related checkpoint protein Rad17
80	V2-31-C04	SPBC30D10.04	swi3	replication fork protection complex subunit Swi3
81	V2-31-E05	SPBC17D1.02	dph2	diphthamide biosynthesis protein Dph2 (predicted)
81	V2-31-G04	SPCC16C4.01	sif2	mitochondrial protein, involved in mitochondrial gene expression (predicted)
83	V2-31-H09	SPBC1685.08	cti6	histone deacetylase complex ubiquitin-like protein ligase subunit Cti6
84	V2-32-E06	SPBC36.04	cys11	cysteine synthase
85	V2-32-F05	SPAC1250.04c	atl1	alkyltransferase-like protein Atl1
86	V2-32-H09	SPAPB1A10.15	Arv1	Arv1-like family protein Arv1 (predicted)
87	V2-33-B05	SPAC17C9.02c	lys7	alpha-aminoadipate reductase phosphopantetheinyl transferase Lys7
88	V2R-43-A-10	SPAC1782.11	met14	adenylyl-sulfate kinase (predicted)
89	V2R-43-D-01	SPBC23G7.15c	rpp202	60S acidic ribosomal protein A4
90	V2R-43-F-02	SPAC105.03c		transcription factor (predicted)
91	V3R-45-B-03	SPCC417.06c	mug27	meiosis specific NDR family protein kinase Mug27/Slk1
92	V4R-46-A-02	SPCC11E10.04	ppr6	mitochondrial PPR repreat protein Ppr6
93	V4R-46-E-05	SPBC365.07c	tmf1	Golgi coiled-coil protein Tmf1 (predicted)
94	V4R-46-G-09	SPBC4C3.06	syp1	F-BAR domain protein Syp1 (predicted)
95	V4R-47-D-08	SPCC965.05c	thp1	uracil DNA N-glycosylase Thp1
96	V4R-47-G-02	SPBC428.08c	clr4	histone H3 lysine methyltransferase Clr4
97	V4R-48-E-08	SPBC2G5.03	ctu1	cytosolic thiouridylase subunit Ctu1
98	V4R-48-D-06	SPAC21E11.03c	pcr1	transcription factor Pcr1
99	V4R-48-D-09	SPBC337.15c	coq7	ubiquinone biosynthesis protein Coq7
100	V4R-48-G-07	SPCC663.11	saf1	splicing associated factor Saf1
101	V4R-50-E-03	uncharacterised
102	V4R-50-E-06	uncharacterised
103	V4R-50-E-07	uncharacterised
104	V4R-50-E-08	uncharacterised
105	V4R-50-E-09	uncharacterised
106	V4R-50-G-02	uncharacterised
107	V4R-50-G-03	uncharacterised
108	V4R-50-G-05	uncharacterised
109	V4R-50-G-06	uncharacterised
110	V4R-50-G-09	uncharacterised
111	U2-51-D-10	SPAC20H4.07	Rhp57	RecA family ATPase Rad57/Rhp57
112	U2-51-E-08	SPAC29A4.16	hal4	serine/threonine protein kinase Hal4
113	U2-51-G-04	SPBC119.06	Sco1	copper chaperone Sco1 (predicted)
114	U2-53-D-03	SPCC613.10	Qcr2	ubiquinol-cytochrome-c reductase complex core protein Qcr2 (predicted)
115	U2-53-F-10	SPBC800.07c	Tsf1	mitochondrial translation elongation factor EF-Ts Tsf1
116	U2-53-H-03	SPBC1703.07	acl1	ATP citrate synthase subunit 1 (predicted)
117	U2-54-C-01	SPAC13G7.06	met16	phosphoadenosine phosphosulfate reductase
118	U2-54-E-02	SPAC1296.02	cox4	cytochrome c oxidase subunit IV (predicted)
119	U2-55-C-05	SPAC1952.09c	acetyl-CoA	acetyl-CoA hydrolase (predicted)
120	U2-55-D-06	SPAC343.16	Lys2	homoaconitate hydratase Lys2
121	U2-56-A-03	SPBC337.15c	Coq7	ubiquinone biosynthesis protein Coq7
122	U2-56-A-07	SPCC330.12c	sdh3 cytochrome b	succinate dehydrogenase (ubiquinone) cytochrome b subunit (predicted)
123	U2-56-B-04	SPBC26H8.13c	Siva	Siva family protein, human apoptosis-inducing factor ortholog (predicted)
124	U2-56-C-01	SPAC1782.12c	DUF243	ER transmembrane protein, DUF423 family protein, human TMEM256 ortholog, implicated in lipid metabolism or membrane organization
125	U2-56-C-09	SPCC1672.04c	cox19	mitochondrial respiratory chain complex IV assembly protein Cox19 (predicted)
126	U2-56-G-06	SPCC1739.07	Cti1	exosome C1D family subunit Cti1
127	V2-10-H11	SPBC1703.0	acl1	ATP citrate synthase subunit 1 (predicted)
128	V2-12-B01	SPAC1952.09c		acetyl-CoA hydrolase (predicted)
129	V2-15-A05	SPBC365.07c	tmf1	Golgi coiled-coil protein Tmf1 (predicted)
130	V2-18-F06	SPBC649.03	rhp14	XP-A family homolog Rhp14
131	V2-18-F12	SPAC1687.12c	coq4	ubiquinone biosynthesis protein Coq4 (predicted)
132	V2-21-A10	SPCC1840.09	coq11	ubiquinone biosynthesis protein Coq11
133	V2-22-C10	SPBC16H5.06	rip1	ubiquinol-cytochrome-c reductase complex subunit 5, Rip1
134	V2-23-C10	SPAC20H4.11c	rho5	Rho family GTPase Rho5
135	V2-24-F12	SPAC6F12.03c	fsv1	SNARE Fsv1
136	V2-25-A01	SPAC7D4.05		HAD superfamily hydrolase, unknown r+H137:H154ole
137	V2-25-B04	SPBC2G5.03	ctu1	cytosolic thiouridylase subunit Ctu1
138	V2-27-A03	SPBC31F10.15c	atp15	F0-ATPase epsilon subunit (predicted)
139	V2-27-C09	SPCC11E10.06c	elp4	elongator complex subunit Elp4
140	V2-29-E06	SPCC1672.04c	cox19	mitochondrial respiratory chain complex IV assembly protein Cox19 (predicted)
141	V2-30-D12	SPAC23H3.15c	ddr48	DNA damage-responsive protein ortholog DDr48
142	V2-31-A05	SPBC12D12.07c	trx2	mitochondrial thioredoxin Trx2
143	V2-31-C12	SPAC140.03	arb1	argonaute inhibitor protein 1
144	V2R-43-C-02	SPBC947.14c	cbp6	mitochondrial Cob1 translation regulator Cbp6 (predicted)
145	V2R-44-E-01	SPAC644.14c	rhp51	RecA family recombinase Rad51/Rhp51
146	V2R-44-E-11	SPBC119.06	sco1	copper chaperone Sco1 (predicted)
147	V3R-45-B-02	SPCC24B10.08c	ada2	SAGA complex subunit Ada2
148	V3R-45-H-09	SPAC8C9.06c	ppr4	mitochondrial Cox1 translation regulator Ppr4
149	V4R-46-B-09	SPAC17A2.09c	csx1	RNA-binding protein Csx1
150	V4R-46-D-04	SPAC4A8.03c	ptc4	protein phosphatase 2C Ptc4
151	V4R-47-A-10	SPAC110.02	pds5	mitotic and meiotic cohesin loader subunit Pds5
152	V4R-47-B-11	SPAC343.16	lys2	homoaconitate hydratase Lys2
153	V4R-47-C-02	SPAC644.07	bcs1	mitochondrial Rieske ISP assembly ATPase Bcs1 (predicted)
154	V2R-47-G07	SPBC31F10.10c		Armadillo-type fold protein, zf-MYND type zinc finger protein
155	V2R-48-A10	SPAC1834.09	mug51	variant protein kinase 19 family protein
156	V2R-49-B10	SPBC1921.01c	rpl3701	60S ribosomal protein L35a (predicted)
157	V2R-50-A11	SPBC2D10.12	rhp23	Rad23 homolog Rhp23
158	U2-52-A06	SPBC25D12.06		mitochondrial ATP-dependent RNA helicase (predicted)
159	U2-54-F12	SPAC1F7.11c		transcription factor, zf-fungal binuclear cluster type (predicted)
160	U2-55-C11	SPBC16A3.06	tad1	tRNA specific adenosine-37 deaminase Tad1 (predicted)
161	U2-55-D12	SPCC74.03c	Ssp2	AMP-activated protein serine/threonine kinase alpha subunit Ssp2
162	U2-56-F10	SPBC16C6.01c		lysine methyltransferase, human SETD6 ortholog (predicted)

## Sheet: Table S6
Supplementary Table 6: S. pombe strains used in this study
Investigator	Deletion	Ch16	Strain	Genotype						pREP81X-HO			pREP81X
T. Kasparek	wild-type	RMYAH	TH2654/3165	leu1-32 arg3-D4 ade6-M210 ura4-D18 his3-D1 Ch16-RMYAH						TH4104, 4121-2 (6815 pREP82X-HO)			TH4125
E. Blaikley	wild-type	RMYAH	TH2654/3165	leu1-32 arg3-D4 ade6-M210 ura4-D18 his3-D1 Ch16-RMYAH						TH4104, 4121-2 (6815 pREP82X-HO)			TH4125
J. Moss	wild-type	RMYAH	TH2654/3165	leu1-32 arg3-D4 ade6-M210 ura4-D18 his3-D1 Ch16-RMYAH						TH4104, 4121-2 (6815 pREP82X-HO)			TH4125
J. Moss	rad51Δ	RMYAH	TH4067-9	rhp51::kanMX4 leu1-32 arg3-D4 ade6-M210 ura4-D18 his3-D1 h+ Ch16-RMYAH						TH4973-4, 4988			TH4975
J. Moss	rad57Δ	RMYAH	TH3818	rhp57::kanMX4 leu1-32 arg3-D4 ade6-M210 ura4-D18 his3-D1 h- Ch16-RMYAH						TH3243			TH3870
J. Moss	rad55Δ	RMYAH	TH3753	rhp55::kanMX4 leu1-32 arg3-D4 ade6-M210 ura4-D18 his3-D1 h+ Ch16-RMYAH						TH3407			TH3847
J. Moss	nse6Δ	RMYAH	TH3821-3	nse6::kanMX4 leu1-32 arg3-D4 ade6-M210 ura4-D18 his3-D1 Ch16-RMYAH						TH4910-2			TH4914
T. Kasparek	rqh1∆	RMYAH	OC68/69	rqh1::kanMX4, ade6-210 arg3-D4 his3-D1 leu1-32 ura4-D18 Ch16-RMYAH						OC166-168			OC169-171
T. Kasparek	fkh2∆	RMYAH	OC262-264	fkh2::kanMX4, ade6-210 arg3-D4 his3-D1 leu1-32 ura4-D18 Ch16-RMYAH						OC280-282			OC283-285
J. Moss	crb2Δ	RMYAH	TH5297-9	crb2::ura4 leu1-32 arg3-D4 ade6-M210 ura4-D18 his3-D1 Ch16-RMYAH						TH3383, 3384, 3385			TH3390
J. Moss	nse5Δ	RMYAH	TH3750/2	nse5::kanMX4 leu1-32 arg3-D4 ade6-M210 ura4-D18 his3-D1 Ch16-RMYAH						TH4887-9			TH4891
J. Moss	rad3Δ	RMYAH	TH5020-22	rad3::kanMX4 leu1-32 arg3-D4 ade6-M210 ura4-D18 his3-D1 Ch16-RMYAH						TH5088-90			TH5087
T. Kasparek	rad52∆	RMYAH	OC52/53	rad22::kanMX4, ade6-210 arg3-D4 his3-D1 leu1-32 ura4-D18 Ch16-RMYAH						OC172-174			OC157-177
J. Moss	ddb1Δ	RMYAH	TH3736	ddb1::kanMX4 leu1-32 arg3-D4 ade6-M210 ura4-D18 his3-D1h+ Ch16-RMYAH						TH3242, 4724-5			TH4324
E. Blaikley	rad9∆	RMYAH	7497-7499	rad9::kanMX ade6-M210 arg3-D4 his3-D1 leu1-32 ura4-D18 Ch16-RMYAH						7589-7591			7588
J. Moss	alm1Δ	RMYAH	OL97	alm1::kanMX4 leu1-32 arg3-D4 ade6-M210 ura4-D18 his3-D1 h+ Ch16-RMYAH						OL111-3			OL114-6
E. Blaikley	rad1∆	RMYAH	TH3692/3	rad1::kanMX4 leu1-32 arg3-D4 ade6-M210 ura4-D18 his3-D1 Ch16-RMYAH						TH3241			TH3376
J. Moss	eme1Δ	RMYAH	OL154	eme1::kanMX4 leu1-32 arg3-D4 ade6-M210 ura4-D18 his3-D1 h+Ch16-RMYAH						OL171-3			OL168-70
T. Kasparek	arb2∆	RMYAH	OC292	arb2::kanMX4, ade6-210 arg3-D4 his3-D1 leu1-32 ura4-D18 Ch16-RMYAH						OC293-295			OC296
T. Kasparek	nrl1∆	RMYAH	OC70/71	nrl1::kanMX4, ade6-210 arg3-D4 his3-D1 leu1-32 ura4-D18 Ch16-RMYAH						OC184-186			OC187-189
T. Kasparek	atd1∆	RMYAH	OC259-261	atd1::kanMX4, ade6-210 arg3-D4 his3-D1 leu1-32 ura4-D18 Ch16-RMYAH						OC274-276			OC277-279
T. Kasparek	paf1∆	RMYAH	OC304	paf1::kanMX4, ade6-210 arg3-D4 his3-D1 leu1-32 ura4-D18 Ch16-RMYAH						OC305-307			OC308
T. Kasparek	est1∆	RMYAH	OC43/44	est1::kanMX4, ade6-210 arg3-D4 his3-D1 leu1-32 ura4-D18 Ch16-RMYAH						OC101			OC324,326
T. Kasparek	ago1∆	RMYAH	OC303	ago1::kanMX4, ade6-210 arg3-D4 his3-D1 leu1-32 ura4-D18 Ch16-RMYAH						OC327-329			OC330-332
T. Kasparek	res2∆	RMYAH	OC85/86	res2::kanMX4, ade6-210 arg3-D4 his3-D1 leu1-32 ura4-D18 Ch16-RMYAH						OC112-113			OC114-116
T. Kasparek	alg6∆	RMYAH	OC353	alg6::kanMX4, ade6-210 arg3-D4 his3-D1 leu1-32 ura4-D18 Ch16-RMYAH						OC154-156			OC157-159
T. Kasparek	swi3∆	RMYAH	OC78-79	swi3::kanMX4, ade6-210 arg3-D4 his3-D1 leu1-32 ura4-D18 Ch16-RMYAH						OC137-139			OC140-141
J. Moss	cdt2Δ	RMYAH	TH4483/4507	cdt2::kanMX4 leu1-32 arg3-D4 ade6-M210 ura4-D18 his3-D Ch16-RMYAH						TH4528-9, 4531			TH4530
J. Moss	rad26Δ	RMYAH	TH3218-20	rad26::kanMX4 leu1-32 arg3-D4 ade6-M210 ura4-D18 his3-D1 h+ Ch16-RMYAH						TH3408,3409,3410			TH3267
J. Moss	kin1Δ	RMYAH	OL133	kin1::kanMX4 leu1-32 arg3-D4 ade6-M210 ura4-D18 his3-D1 h+ Ch16-RMYAH						OL345-7			OL182-4
J. Moss	rad24Δ	RMYAH	OL213	rad24::kanMX4 leu1-32 arg3-D4 ade6-M210 ura4-D18 his3-D1 h+ Ch16-RMYAH						OL257-9			OL260-2
T. Kasparek	pbr1∆	RMYAH	BY REQUEST
J. Moss	sde2Δ	RMYAH	BY REQUEST
T. Kasparek	exo1∆	RMYAH	OC74/75	exo1::kanMX4, ade6-210 arg3-D4 his3-D1 leu1-32 ura4-D18 Ch16-RMYAH						OC207-209			OC210-212
J. Moss	snz1Δ	RMYAH	OL140	snz1::kanMX4 leu1-32 arg3-D4 ade6-M210 ura4-D18 his3-D1 h+Ch16-RMYAH						OL204-6			OL158-160
J. Moss	rad2Δ	RMYAH	OL12	rad2::kanMX4 leu1-32 arg3-D4 ade6-M210 ura4-D18 his3-D1 h+ Ch16-RMYAH						OL62-64			OL65-7
T. Kasparek	csn1∆	RMYAH	OC41	csn1::kanMX4, ade6-210 arg3-D4 his3-D1 leu1-32 ura4-D18 Ch16-RMYAH						OC96-98			OC99-100
J. Moss	pal1Δ	RMYAH	OL237	pal1::kanMX4 leu1-32 arg3-D4 ade6-M210 ura4-D18 his3-D1 h+ Ch16-RMYAH						OL292-4			OL295-7
J. Moss	hus1Δ	RMYAH	TH3694/5	hus1::kanMX4 leu1-32 arg3-D4 ade6-M210 ura4-D18 his3-D1Ch16-RMYAH						TH3244			TH3697
J. Moss	rad17Δ	RMYAH	OL2	rad17::kanMX4 leu1-32 arg3-D4 ade6-M210 ura4-D18 his3-D1 h+ Ch16-RMYAH						OL39-41			OL42-44
J. Moss	SPCC613.03Δ	RMYAH	OL222	SPCC613.03::kanMX4 leu1-32 arg3-D4 ade6-M210 ura4-D18 his3-D1 h+ Ch16-RMYAH						OL247-249			OL244-246
J. Moss	mug97Δ	RMYAH	OL53	mug97::kanMX4 leu1-32 arg3-D4 ade6-M210 ura4-D18 his3-D1 h+ Ch16-RMYAH						OL194-5, 142			OL144-6
J. Moss	clr4Δ	RMYAH	TH3782	clr4::kanMX4 leu1-32 arg3-D4 ade6-M210 ura4-D18 his3-D1 h90 Ch16-RMYAH						TH4383-5			TH3850
T. Kasparek	cgr1∆	RMYAH	OC82/83	cgr1::kanMX4, ade6-210 arg3-D4 his3-D1 leu1-32 ura4-D18 Ch16-RMYAH						OC106-108			OC109-111
T. Kasparek	rad13∆	RMYAH	OC352	rad13::kanMX4, ade6-210 arg3-D4 his3-D1 leu1-32 ura4-D18 Ch16-RMYAH						OC 297-299			OC300
T. Kasparek	sst1∆	RMYAH	BY REQUEST
T. Kasparek	mik1∆	RMYAH	OC42	mik1::kanMX4, ade6-210 arg3-D4 his3-D1 leu1-32 ura4-D18 Ch16-RMYAH						OC102-104			OC105
J. Moss	SPBC19G7.18cΔ	RMYAH	OL6	SPBC19G7.18c::kanMX4 leu1-32 arg3-D4 ade6-M210 ura4-D18 his3-D1 h+ Ch16-RMYAH						OL25-26			OL21-23
E. Blaikley	trm112Δ	RMYAH	OL440	trm112::kanMX4 leu1-32 arg3-D4 ade6-M210 ura4-D18 his3-D1 h+ Ch16-RMYAH						OL445-6, 234			OL224-6
T. Kasparek	pmk1∆	RMYAH	OC314							OC311-313			OC310
T. Kasparek	rad50∆	RMYAH	OC72/73	rad50::kanMX4, ade6-210 arg3-D4 his3-D1 leu1-32 ura4-D18 Ch16-RMYAH						OC196-198			OC199-200
J. Moss	ubc13Δ	RMYAH	OL98	ubc13::kanMX4 leu1-32 arg3-D4 ade6-M210 ura4-D18 his3-D1 h+ Ch16-RMYAH						OL130-1, 137			OL134-6
J. Moss	mug122Δ	RMYAH	OL166	mug122::kanMX4 leu1-32 arg3-D4 ade6-M210 ura4-D18 his3-D1 h+ Ch16-RMYAH						OL176-178			OL179-181
J. Moss	rpl801Δ	RMYAH	OL214	rpl801::kanMX4 leu1-32 arg3-D4 ade6-M210 ura4-D18 his3-D1 h+Ch16-RMYAH						OL263-5			OL266-8
J. Moss	red1Δ	RMYAH	BY REQUEST
J. Moss	vps4Δ	RMYAH	OL307	vps4::kanMX4 leu1-32 arg3-D4 ade6-M210 ura4-D18 his3-D1 h+ Ch16-RMYAH						OL338-340			OL332-334
J. Moss	eca39Δ	RMYAH	OL369	eca39::kanMX4 leu1-32 arg3-D4 ade6-M210 ura4-D18 his3-D1 h+Ch16-RMYAH						OL370-2			OL373-5
J. Moss	rtt109Δ	RMYAH	OL4	rtt109::kanMX4 leu1-32 arg3-D4 ade6-M210 ura4-D18 his3-D1 h+ Ch16-RMYAH						OL16, 17, 81			OL19-20
J. Moss	mrc1Δ	RMYAH	OL165	mrc1::kanMX4 leu1-32 arg3-D4 ade6-M210 ura4-D18 his3-D1 h+ Ch16-RMYAH						OL124-6			OL127-9
J. Moss	gpi13Δ	RMYAH	OL230	gpi13::kanMX4 leu1-32 arg3-D4 ade6-M210 ura4-D18 his3-D1 h+ Ch16-RMYAH						OL308-10			OL311-3
J. Moss	cys11Δ	RMYAH	OL60	cys11::kanMX4 leu1-32 arg3-D4 ade6-M210 ura4-D18 his3-D1 h+ Ch16-RMYAH						OL201-3			OL198-200
J. Moss	SPCP20C8.01cΔ	RMYAH	OL288	SPCP20C8.01c::kanMX4 leu1-32 arg3-D4 ade6-M210 ura4-D18 his3-D1 h+ Ch16-RMYAH						OL289, 291,315			OL298-300
J. Moss	chp1Δ	RMYAH	OL132	chp1::kanMX4 leu1-32 arg3-D4 ade6-M210 ura4-D18 his3-D1 h+ Ch16-RMYAH						OL147-9			OL150-2
T. Kasparek	csk1∆	RMYAH	OC66/67	csk1::kanMX4, ade6-210 arg3-D4 his3-D1 leu1-32 ura4-D18 Ch16-RMYAH						OC160-162			OC163-165
T. Kasparek	apn2∆	RMYAH	OC319	apn2::kanMX4, ade6-210 arg3-D4 his3-D1 leu1-32 ura4-D18 Ch16-RMYAH						OC315-317			OC318
J. Moss	tlg2Δ	RMYAH	OL80	tlg2::kanMX4 leu1-32 arg3-D4 ade6-M210 ura4-D18 his3-D1 h+ Ch16-RMYAH						OL99-101			OL102-4
T. Kasparek	pht1∆	RMYAH	OC87	t1::kanMX4, ade6-210 arg3-D4 his3-D1 leu1-32 ura4-D18 Ch16-RMYAH						OC320-322			O238-240
J. Moss	SPBC21C3.12cΔ	RMYAH	OL215	SPBC21C3.12c::kanMX4 leu1-32 arg3-D4 ade6-M210 ura4-D18 his3-D1 h+ Ch16-RMYAH						OL272-274			OL269-271
T. Kasparek	rps23∆	RMYAH	OC50/51	rps23::kanMX4, ade6-210 arg3-D4 his3-D1 leu1-32 ura4-D18 Ch16-RMYAH						OC24-26			OC250-252
J. Moss	sft2Δ	RMYAH	OL123	sft2::kanMX4 leu1-32 arg3-D4 ade6-M210 ura4-D18 his3-D1 h+ Ch16-RMYAH						OL219-221			OL161-2,24
J. Moss	SPCC1739.06cΔ	RMYAH	OL306	SPCC1739.06c::kanMX4 leu1-32 arg3-D4 ade6-M210 ura4-D18 his3-D1 h+ Ch16-						OL323-5			OL326-8
J. Moss	hob3Δ	RMYAH	OL287	hob3::kanMX4 leu1-32 arg3-D4 ade6-M210 ura4-D18 his3-D1 h+ Ch16-RMYAH						OL314, 343-4			OL302-4
J. Moss	lvs1Δ	RMYAH	OL387	lvs1::kanMX4 leu1-32 arg3-D4 ade6-M210 ura4-D18 his3-D1 h+ Ch16-RMYAH						OL392-4			OL419-421
J. Moss	mus7Δ	RMYAH	OL223	mus7::kanMX4 leu1-32 arg3-D4 ade6-M210 ura4-D18 his3-D1 h+ Ch16-RMYAH						OL251-3			OL254-6
T. Kasparek	atg22∆	RMYAH	OC64-65	atg22::kanMX4, ade6-210 arg3-D4 his3-D1 leu1-32 ura4-D18 Ch16-RMYAH						OC178-180			OC181-183
T. Kasparek	cph1∆	RMYAH	BY REQUEST
J. Moss	SPAC15A10.06Δ	RMYAH	OL386	SPAC15A10.06::kanMX4 leu1-32 arg3-D4 ade6-M210 ura4-D18 his3-D1 h+ Ch16-RMYAH						OL400-402			OL403,405,406
J. Moss	SPAC823.04Δ	RMYAH	OL424	SPAC823.04::kanMX4 leu1-32 arg3-D4 ade6-M210 ura4-D18 his3-D1 h+ Ch16-RMYAH						OL430-2			OL433-5
J. Moss	SPAC4D7.06cΔ	RMYAH	OL1	SPAC4D7.06c::kanMX4 leu1-32 arg3-D4 ade6-M210 ura4-D18 his3-D1 h+ Ch16-						OL57-59			OL9-11
J. Moss	SPAC8C9.12cΔ	RMYAH	OL354	SPAC8C9.12c::kanMX4 leu1-32 arg3-D4 ade6-M210 ura4-D18 his3-D1 h+ Ch16-RMYAH						OL356-358			OL359-361
J. Moss	SPCC1450.03Δ	RMYAH	OL355	SPCC1450.03::kanMX4 leu1-32 arg3-D4 ade6-M210 ura4-D18 his3-D1 h+ Ch16-						OL362-4			OL365-7
J. Moss	uge1∆	RMYAH	BY REQUEST
J. Moss	vps16Δ	RMYAH	OL423	vps16::kanMX4 leu1-32 arg3-D4 ade6-M210 ura4-D18 his3-D1 h+ Ch16-RMYAH						OL436-8			OL329-331
T. Kasparek	fbh1∆	RMYAH	OC287	fbh1::kanMX4, ade6-210 arg3-D4 his3-D1 leu1-32 ura4-D18 Ch16-RMYAH						OC288-290			OC291
CC. Pai	wild-type	Ch16-DSB-Tel	TH6864	leu1-32 ade6-M210 ura4-D18 his3+ Ch16 - ChI+MG/TASTEL nmt41-HO-his3
CC. Pai	rad51Δ	Ch16-DSB-Tel	TH8075	rhp51::ura4+ leu1-32 ade6-M210 ura4-D18 his3+ Ch16 - ChI+MG/TASTEL nmt41:HO:His
Lab stock	srs2∆	Ch16-DSB-Tel	TH9159, TH9160	srs2::KanMX leu1-32 ade6-M210 ura4-D18 Ch16-TasTel nmt41:HO:His
Lab stock	rdh54∆	Ch16-DSB-Tel	TH9158	rdh54::KanMX leu1-32 ade6-M210 ura4-D18 Ch16-TASTEL nmt41:HO:His
CC. Pai	rif1∆	Ch16-DSB-Tel	TH9161	rif1::KanMX leu1-32 ade6-M210 ura4-D18 his3+ Ch16 - ChI+MG/TASTEL nmt41-HO-his3
CC. Pai	ku70∆	Ch16-DSB-Tel	TH8276	ku70::KanMX leu1-32 ade6-M210 ura4-D18 his3+ Ch16 - ChI+MG/TASTEL nmt41-HO-his3
CC. Pai	pcu3∆	Ch16-DSB-Tel	TH9243	pcu3::KanMX leu1-32 ade6-M210 ura4-D18 his3+ Ch16 - ChI+MG/TASTEL nmt41-HO-his3
CC. Pai	btb3∆	Ch16-DSB-Tel	TH9229	btb3::KanMX leu1-32 ade6-M210 ura4-D18 his3+ Ch16 - ChI+MG/TASTEL nmt41-HO-his3
CC. Pai	rad3∆	Ch16-DSB-Tel	TH9233	rad3::KanMX leu1-32 ade6-M210 ura4-D18 his3+ Ch16 - ChI+MG/TASTELnmt41-HO-his3
CC. Pai	btb3∆ rad3∆	Ch16-DSB-Tel	TH9244	rad3::KanMX btb3::KanMX leu1-32 ade6-M210 ura4-D18 his3+ Ch16 - ChI+MG/TASTEL nmt41-HO-his3
CC. Pai	rad52Δ	Ch16-DSB-Tel	TH8158, 8159,8160	rad22::KanMX leu1-32 ade6-M210 ura4-D18 his3+ Ch16 - ChI+MG/TASTEL nmt41-HO-his3
CC. Pai	mts2ts	Ch16-DSB-Tel	TH9226	mts2-ts leu1-32 ade6-M210 ura4-D18 his3+ Ch16 - ChI+MG/TASTEL nmt41-HO-his3
CC. Pai	Rad52-GFP	Ch16-DSB-Tel	TH6131	leu1-32 ade6-M210 ura4-D18 his3+ Ch16 - ChI+MG/TASTEL nmt41-HO-his3 +pRad52-GFP
CC. Pai	Pdis1-GFP-LacI-NLS	Ch16- dmf1::lacO-Tel-DSB	TH8734/TH8260	Pdis1-GFP-LacI-NLS Ch16- dmf1::lacO-Tel-DSB
CC. Pai	LOH1	Ch16-DSB-Tel	TH9245	loh1-1 leu1-32 ade6-M210 ura4-D18 his3+ Ch16 - ChI+MG/TASTEL nmt41-HO-his3
CC. Pai	LOH5	Ch16-DSB-Tel	TH9246	loh5-1 leu1-32 ade6-M210 ura4-D18 his3+ Ch16 - ChI+MG/TASTEL nmt41-HO-his3
CC. Pai	LOH9	Ch16-DSB-Tel	TH9247	loh9-1 leu1-32 ade6-M210 ura4-D18 his3+ Ch16 - ChI+MG/TASTEL nmt41-HO-his3
CC. Pai	wild-type	Ch16-RMGAH	TH2125/TH2126	leu1-32 arg3-D4 ade6-M210 ura4-D18 his3-D1 Ch16-RMGAH						TH2130-2			TH2357
CC. Pai	rad51Δ	Ch16-RMGAH	TH7356/TH3992	rhp51::kanMX4 leu1-32 arg3-D4 ade6-M210 ura4-D18 his3-D1 h+ Ch16-RMYAH						TH4973-4			Th4975
CC. Pai	rad52Δ	Ch16-RMGAH	TH2278	rad22::kanMX4 leu1-32 arg3-D4 ade6-M210 ura4-D18 his3-D1 h+ Ch16-RMYAH
CC. Pai	exo1∆	Ch16-DSB-Tel	TH6671	exo1::KanMX6 leu1-32 ade6-M210 ura4-D18 his3+ Ch16 - ChI+MG/TASTEL nmt41-HO-his3
CC. Pai	rqh1Δ	Ch16-DSB-Tel	TH7532	rqh1::KanMX6 leu1-32 ade6-M210 ura4-D18 his3+ Ch16 - ChI+MG/TASTEL nmt41-HO-his3
CC. Pai	rqh1Δ exo1Δ	Ch16-DSB-Tel	TH7536	rqh1::kanMX6 exo1::KanMX6 leu1-32 ade6-M210 ura4-D18 his3+ Ch16 - ChI+MG/TASTEL nmt41-HO-his3
Lab stock	wild-type	Ch16‐DSB	TH2125/TH2126	leu1-32 arg3-D4 ade6-M210 ura4-D18 his3-D1 Ch16-RMGAH							TH2130-2		TH2357
CC. Pai	rad51Δ	Ch16‐DSB	TH7356	rhp51::KanMX6 leu1-32 arg3-D4 ade6-M210 ura4-D18 his3-D1 Ch16-RMGAH
CC. Pai	rad51Δ	Ch16‐Cen-DSB	TH6590	rhp51::KanMX6 leu1-32 arg3-D4 ade6-M210 ura4-D18 his3-D1 Ch16‐R-mid1-MGAH
Lab stock	wild-type	Ch16-LMYAU	TH4252	leu1-32 arg3-D4 ade6-M210 ura4-D18 his3-D1 mat1_m-cyhS, smt0; rpl42::cyhR (sP56Q) h- Ch16-LMYAU
Lab stock	wild-type		TH2055	leu1-32 ade6-M210 ura4-D18 his3+ Ch16 - ChI+MG/TASTEL h-
Lab stock	wild-type		TH2039	ura4-D18, leu1-32, ade6-M210, Ch16-MGTASTel, (Ch16 ade6-M216 spcc132.03::MATa kanMX6 TASTel) h-
